# Supplementary material for: Validated and longitudinally stable asthma phenotypes based on cluster analysis of the ADEPT study
Source: Respir Res. 2016 Dec 15;17:165. doi: 10.1186/s12931-016-0482-9 (PMC5159977; doi:10.1186/s12931-016-0482-9)
Supplement: Additional file 1: Table S1. — List of clustering variables for several studies. Table S2. Clinical and demographic characteristics of ADEPT and U-BIOPRED severity cohorts. Table S3. Linear predictor function coefficients for classification to ADEPT-asthma baseline clinical clusters. Table S4. IL-13 in vitro stimulation (IVS) signature. Table S5. Plethysmography and PRO variable associations among the U-BIOPRED adult asthma clinical clusters. Figure S1. (A). Longitudinal ADEPT cluster classifications discordant with baseline Cluster A1. Figure S1. (B). Longitudinal ADEPT cluster classifications discordant with baseline Cluster A2. Figure S1. (C). Longitudinal ADEPT cluster classifications discordant with baseline Cluster A3. Figure S1. (D). Longitudinal ADEPT cluster classifications discordant with baseline Cluster A4. Figure S2. Characterization of selected subjects changing ADEPT cluster classifications. Figure S3. Characterization of selected subjects with stable ADEPT cluster classifications. Figure S4. IL-13 activity in U-BIOPRED participants classified to ADEPT clinical clusters. (XLSX 461 kb) [file 12931_2016_482_MOESM1_ESM.xlsx]

## Sheet: MODEL_A.Input_Output
MODEL A (with Blood Eos, No PC20)	N1	N2	N3	N4	N5	N6	N7	N8	N9	N10	N11	N12	N13	N14	N15	N16	N17	N18	N19	N20	N21	N22	N23	N24	N25	N26	N27	N28	N29	N30	N31	N32	N33	N34	N35	N36	N37	N38	N39	N40	N41	N42	N43	N44	N45	N46	N47	N48	N49
bd reversibility, FEV1 % change	5.4	4.2	8.1	20.1	7.9	11.7	14.5	17.1	8.7
FEV1/FVC, pre-bd	0.75	0.78	0.73	0.72	0.77	0.75	0.69	0.64	0.83
FEV1, pre-bd, % predicted	80	101	76	75	133	77	79	78	87
FVC, pre-bd, % predicted	83	101	78	87	141	87	100	101	90
FENO, ppb (absolute)	58	19.5	12.5	57.5	20	85	44.5	151.5	47
ACQ-7	3.42857	1.71429	0.428571	0.857143	0	2.28571	0.428571	1.57143	0.857143
AQLQ	3.65625	4.125	6.09375	7	6.90625	3.5625	6.6875	5.625	6.09375
Blood eosinophils, x1000/ul (absolute)	0.1	0.08	0.3	0.09	0.15	0.42	0.25	0.34	0.14
Classification Probability	N1	N2	N3	N4	N5	N6	N7	N8	N9	N10	N11	N12	N13	N14	N15	N16	N17	N18	N19	N20	N21	N22	N23	N24	N25	N26	N27	N28	N29	N30	N31	N32	N33	N34	N35	N36	N37	N38	N39	N40	N41	N42	N43	N44	N45	N46	N47	N48	N49
Group 1	0.000624699	0.900883	9.26485e-07	0.00477843	1	3.1554e-07	0.00111949	1.0977e-05	0.833861
Group 2	0.000182292	4.27767e-05	0.00384053	0.100452	1.29246e-10	0.0272258	0.992732	0.999322	0.00475234
Group 3	0.0595925	0.0990745	0.996159	0.894769	6.88117e-11	6.30426e-06	0.00614884	9.95107e-07	0.161386
Group 4	0.939601	1.91972e-08	2.37967e-09	7.33591e-07	4.20213e-26	0.972768	3.53436e-08	0.000666327	2.63363e-09
Classifed Group	Group 4	Group 1	Group 3	Group 3	Group 1	Group 4	Group 2	Group 2	Group 1
[truncated: 651 more columns]

## Sheet: MODEL_1.Working
MODEL A (with Blood Eos, No PC20)	N1	N2	N3	N4	N5	N6	N7	N8	N9	N10	N11	N12	N13	N14	N15	N16	N17	N18	N19	N20	N21	N22	N23	N24	N25	N26	N27	N28	N29	N30	N31	N32	N33	N34	N35	N36	N37	N38	N39	N40	N41	N42	N43	N44	N45	N46	N47	N48	N49
bd reversibility, FEV1 % change	5.4	4.2	8.1	20.1	7.9	11.7	14.5	17.1	8.7	0	0	0	0	0	0	0	0	0	0	0	0	0	0	0	0	0	0	0	0	0	0	0	0	0	0	0	0	0	0	0	0	0	0	0	0	0	0	0	0
FEV1/FVC, pre-bd	0.75	0.78	0.73	0.72	0.77	0.75	0.69	0.64	0.83	0	0	0	0	0	0	0	0	0	0	0	0	0	0	0	0	0	0	0	0	0	0	0	0	0	0	0	0	0	0	0	0	0	0	0	0	0	0	0	0
FEV1, pre-bd, % predicted	80	101	76	75	133	77	79	78	87	0	0	0	0	0	0	0	0	0	0	0	0	0	0	0	0	0	0	0	0	0	0	0	0	0	0	0	0	0	0	0	0	0	0	0	0	0	0	0	0
FVC, pre-bd, % predicted	83	101	78	87	141	87	100	101	90	0	0	0	0	0	0	0	0	0	0	0	0	0	0	0	0	0	0	0	0	0	0	0	0	0	0	0	0	0	0	0	0	0	0	0	0	0	0	0	0
FENO, ppb (absolute)	58	19.5	12.5	57.5	20	85	44.5	151.5	47	0	0	0	0	0	0	0	0	0	0	0	0	0	0	0	0	0	0	0	0	0	0	0	0	0	0	0	0	0	0	0	0	0	0	0	0	0	0	0	0
ACQ-7	3.42857	1.71429	0.428571	0.857143	0	2.28571	0.428571	1.57143	0.857143	0	0	0	0	0	0	0	0	0	0	0	0	0	0	0	0	0	0	0	0	0	0	0	0	0	0	0	0	0	0	0	0	0	0	0	0	0	0	0	0
AQLQ	3.65625	4.125	6.09375	7	6.90625	3.5625	6.6875	5.625	6.09375	0	0	0	0	0	0	0	0	0	0	0	0	0	0	0	0	0	0	0	0	0	0	0	0	0	0	0	0	0	0	0	0	0	0	0	0	0	0	0	0
Blood eosinophils, x1000/ul (absolute)	-1	-1.09691	-0.522879	-1.04576	-0.823909	-0.376751	-0.60206	-0.468521	-0.853872	#NUM!	#NUM!	#NUM!	#NUM!	#NUM!	#NUM!	#NUM!	#NUM!	#NUM!	#NUM!	#NUM!	#NUM!	#NUM!	#NUM!	#NUM!	#NUM!	#NUM!	#NUM!	#NUM!	#NUM!	#NUM!	#NUM!	#NUM!	#NUM!	#NUM!	#NUM!	#NUM!	#NUM!	#NUM!	#NUM!	#NUM!	#NUM!	#NUM!	#NUM!	#NUM!	#NUM!	#NUM!	#NUM!	#NUM!	#NUM!
Classified Group	Prob	Prob	Prob	Prob	Prob	Prob	Prob	Prob	Prob	Prob	Prob	Prob	Prob	Prob	Prob	Prob	Prob	Prob	Prob	Prob	Prob	Prob	Prob	Prob	Prob	Prob	Prob	Prob	Prob	Prob	Prob	Prob	Prob	Prob	Prob	Prob	Prob	Prob	Prob	Prob	Prob	Prob	Prob	Prob	Prob	Prob	Prob	Prob	Prob
Group 1	0.000624699	0.900883	9.26485e-07	0.00477843	1	3.1554e-07	0.00111949	1.0977e-05	0.833861	#NUM!	#NUM!	#NUM!	#NUM!	#NUM!	#NUM!	#NUM!	#NUM!	#NUM!	#NUM!	#NUM!	#NUM!	#NUM!	#NUM!	#NUM!	#NUM!	#NUM!	#NUM!	#NUM!	#NUM!	#NUM!	#NUM!	#NUM!	#NUM!	#NUM!	#NUM!	#NUM!	#NUM!	#NUM!	#NUM!	#NUM!	#NUM!	#NUM!	#NUM!	#NUM!	#NUM!	#NUM!	#NUM!	#NUM!	#NUM!
Group 2	0.000182292	4.27767e-05	0.00384053	0.100452	1.29246e-10	0.0272258	0.992732	0.999322	0.00475234	#NUM!	#NUM!	#NUM!	#NUM!	#NUM!	#NUM!	#NUM!	#NUM!	#NUM!	#NUM!	#NUM!	#NUM!	#NUM!	#NUM!	#NUM!	#NUM!	#NUM!	#NUM!	#NUM!	#NUM!	#NUM!	#NUM!	#NUM!	#NUM!	#NUM!	#NUM!	#NUM!	#NUM!	#NUM!	#NUM!	#NUM!	#NUM!	#NUM!	#NUM!	#NUM!	#NUM!	#NUM!	#NUM!	#NUM!	#NUM!
Group 3	0.0595925	0.0990745	0.996159	0.894769	6.88117e-11	6.30426e-06	0.00614884	9.95107e-07	0.161386	#NUM!	#NUM!	#NUM!	#NUM!	#NUM!	#NUM!	#NUM!	#NUM!	#NUM!	#NUM!	#NUM!	#NUM!	#NUM!	#NUM!	#NUM!	#NUM!	#NUM!	#NUM!	#NUM!	#NUM!	#NUM!	#NUM!	#NUM!	#NUM!	#NUM!	#NUM!	#NUM!	#NUM!	#NUM!	#NUM!	#NUM!	#NUM!	#NUM!	#NUM!	#NUM!	#NUM!	#NUM!	#NUM!	#NUM!	#NUM!
Group 4	0.939601	1.91972e-08	2.37967e-09	7.33591e-07	4.20213e-26	0.972768	3.53436e-08	0.000666327	2.63363e-09	#NUM!	#NUM!	#NUM!	#NUM!	#NUM!	#NUM!	#NUM!	#NUM!	#NUM!	#NUM!	#NUM!	#NUM!	#NUM!	#NUM!	#NUM!	#NUM!	#NUM!	#NUM!	#NUM!	#NUM!	#NUM!	#NUM!	#NUM!	#NUM!	#NUM!	#NUM!	#NUM!	#NUM!	#NUM!	#NUM!	#NUM!	#NUM!	#NUM!	#NUM!	#NUM!	#NUM!	#NUM!	#NUM!	#NUM!	#NUM!
Classifed Group	Group 4	Group 1	Group 3	Group 3	Group 1	Group 4	Group 2	Group 2	Group 1	#NUM!	#NUM!	#NUM!	#NUM!	#NUM!	#NUM!	#NUM!	#NUM!	#NUM!	#NUM!	#NUM!	#NUM!	#NUM!	#NUM!	#NUM!	#NUM!	#NUM!	#NUM!	#NUM!	#NUM!	#NUM!	#NUM!	#NUM!	#NUM!	#NUM!	#NUM!	#NUM!	#NUM!	#NUM!	#NUM!	#NUM!	#NUM!	#NUM!	#NUM!	#NUM!	#NUM!	#NUM!	#NUM!	#NUM!	#NUM!
sum of exp(LinPred)	111.907	1921.9	18555.9	237.355	2.27438e+11	2087.28	1426.46	3424.24	877.798	#NUM!	#NUM!	#NUM!	#NUM!	#NUM!	#NUM!	#NUM!	#NUM!	#NUM!	#NUM!	#NUM!	#NUM!	#NUM!	#NUM!	#NUM!	#NUM!	#NUM!	#NUM!	#NUM!	#NUM!	#NUM!	#NUM!	#NUM!	#NUM!	#NUM!	#NUM!	#NUM!	#NUM!	#NUM!	#NUM!	#NUM!	#NUM!	#NUM!	#NUM!	#NUM!	#NUM!	#NUM!	#NUM!	#NUM!	#NUM!
MODEL A (with Blood Eos, No PC20)
Linear predictor coefficients	Linear Predictor -> Probability	Linear Predictor -> Probability	Linear Predictor -> Probability	Linear Predictor -> Probability	Linear Predictor -> Probability	Linear Predictor -> Probability	Linear Predictor -> Probability	Linear Predictor -> Probability	Linear Predictor -> Probability	Linear Predictor -> Probability	Linear Predictor -> Probability	Linear Predictor -> Probability	Linear Predictor -> Probability	Linear Predictor -> Probability	Linear Predictor -> Probability	Linear Predictor -> Probability	Linear Predictor -> Probability	Linear Predictor -> Probability	Linear Predictor -> Probability	Linear Predictor -> Probability	Linear Predictor -> Probability	Linear Predictor -> Probability	Linear Predictor -> Probability	Linear Predictor -> Probability	Linear Predictor -> Probability	Linear Predictor -> Probability	Linear Predictor -> Probability	Linear Predictor -> Probability	Linear Predictor -> Probability	Linear Predictor -> Probability	Linear Predictor -> Probability	Linear Predictor -> Probability	Linear Predictor -> Probability	Linear Predictor -> Probability	Linear Predictor -> Probability	Linear Predictor -> Probability	Linear Predictor -> Probability	Linear Predictor -> Probability	Linear Predictor -> Probability	Linear Predictor -> Probability	Linear Predictor -> Probability	Linear Predictor -> Probability	Linear Predictor -> Probability	Linear Predictor -> Probability	Linear Predictor -> Probability	Linear Predictor -> Probability	Linear Predictor -> Probability	Linear Predictor -> Probability	Linear Predictor -> Probability
Group 1	Group 1	Group 1	Group 1	Group 1	Group 1	Group 1	Group 1	Group 1	Group 1	Group 1	Group 1	Group 1	Group 1	Group 1	Group 1	Group 1	Group 1	Group 1	Group 1	Group 1	Group 1	Group 1	Group 1	Group 1	Group 1	Group 1	Group 1	Group 1	Group 1	Group 1	Group 1	Group 1	Group 1	Group 1	Group 1	Group 1	Group 1	Group 1	Group 1	Group 1	Group 1	Group 1	Group 1	Group 1	Group 1	Group 1	Group 1	Group 1	Group 1
-72.2204	-72.2204	-72.2204	-72.2204	-72.2204	-72.2204	-72.2204	-72.2204	-72.2204	-72.2204	-72.2204	-72.2204	-72.2204	-72.2204	-72.2204	-72.2204	-72.2204	-72.2204	-72.2204	-72.2204	-72.2204	-72.2204	-72.2204	-72.2204	-72.2204	-72.2204	-72.2204	-72.2204	-72.2204	-72.2204	-72.2204	-72.2204	-72.2204	-72.2204	-72.2204	-72.2204	-72.2204	-72.2204	-72.2204	-72.2204	-72.2204	-72.2204	-72.2204	-72.2204	-72.2204	-72.2204	-72.2204	-72.2204	-72.2204	-72.2204
	0	0	0	0	0	0	0	0	0	0	0	0	0	0	0	0	0	0	0	0	0	0	0	0	0	0	0	0	0	0	0	0	0	0	0	0	0	0	0	0	0	0	0	0	0	0	0	0	0
-0.274335	-1.48141	-1.15221	-2.22212	-5.51414	-2.16725	-3.20972	-3.97786	-4.69114	-2.38672	0	0	0	0	0	0	0	0	0	0	0	0	0	0	0	0	0	0	0	0	0	0	0	0	0	0	0	0	0	0	0	0	0	0	0	0	0	0	0	0
24.548	18.411	19.1475	17.9201	17.6746	18.902	18.411	16.9381	15.7107	20.3749	0	0	0	0	0	0	0	0	0	0	0	0	0	0	0	0	0	0	0	0	0	0	0	0	0	0	0	0	0	0	0	0	0	0	0	0	0	0	0	0
0.300191	24.0152	30.3193	22.8145	22.5143	39.9253	23.1147	23.7151	23.4149	26.1166	0	0	0	0	0	0	0	0	0	0	0	0	0	0	0	0	0	0	0	0	0	0	0	0	0	0	0	0	0	0	0	0	0	0	0	0	0	0	0	0
0.124112	10.3013	12.5353	9.68071	10.7977	17.4997	10.7977	12.4112	12.5353	11.1701	0	0	0	0	0	0	0	0	0	0	0	0	0	0	0	0	0	0	0	0	0	0	0	0	0	0	0	0	0	0	0	0	0	0	0	0	0	0	0	0
3.4408	6.0676	4.43875	3.77424	6.05466	4.47658	6.63874	5.67167	7.50236	5.75335	#NUM!	#NUM!	#NUM!	#NUM!	#NUM!	#NUM!	#NUM!	#NUM!	#NUM!	#NUM!	#NUM!	#NUM!	#NUM!	#NUM!	#NUM!	#NUM!	#NUM!	#NUM!	#NUM!	#NUM!	#NUM!	#NUM!	#NUM!	#NUM!	#NUM!	#NUM!	#NUM!	#NUM!	#NUM!	#NUM!	#NUM!	#NUM!	#NUM!	#NUM!	#NUM!	#NUM!	#NUM!	#NUM!	#NUM!	#NUM!
-0.342381	-1.17388	-0.586938	-0.146734	-0.293469	0	-0.782584	-0.146734	-0.538027	-0.293469	0	0	0	0	0	0	0	0	0	0	0	0	0	0	0	0	0	0	0	0	0	0	0	0	0	0	0	0	0	0	0	0	0	0	0	0	0	0	0	0
2.22847	8.14785	9.19245	13.5798	15.5993	15.3904	7.93893	14.9029	12.5352	13.5798	0	0	0	0	0	0	0	0	0	0	0	0	0	0	0	0	0	0	0	0	0	0	0	0	0	0	0	0	0	0	0	0	0	0	0	0	0	0	0	0
-5.27215	5.27215	5.78308	2.7567	5.51339	4.34377	1.98629	3.17415	2.47011	4.50174	#NUM!	#NUM!	#NUM!	#NUM!	#NUM!	#NUM!	#NUM!	#NUM!	#NUM!	#NUM!	#NUM!	#NUM!	#NUM!	#NUM!	#NUM!	#NUM!	#NUM!	#NUM!	#NUM!	#NUM!	#NUM!	#NUM!	#NUM!	#NUM!	#NUM!	#NUM!	#NUM!	#NUM!	#NUM!	#NUM!	#NUM!	#NUM!	#NUM!	#NUM!	#NUM!	#NUM!	#NUM!	#NUM!	#NUM!	#NUM!
SCORE	-2.66057	7.45669	-4.06333	0.125914	26.1501	-7.32536	0.468074	-3.28107	6.59573	#NUM!	#NUM!	#NUM!	#NUM!	#NUM!	#NUM!	#NUM!	#NUM!	#NUM!	#NUM!	#NUM!	#NUM!	#NUM!	#NUM!	#NUM!	#NUM!	#NUM!	#NUM!	#NUM!	#NUM!	#NUM!	#NUM!	#NUM!	#NUM!	#NUM!	#NUM!	#NUM!	#NUM!	#NUM!	#NUM!	#NUM!	#NUM!	#NUM!	#NUM!	#NUM!	#NUM!	#NUM!	#NUM!	#NUM!	#NUM!
Exp(LinPred)	0.0699081	1731.41	0.0171917	1.13418	2.27438e+11	0.00065862	1.59692	0.0375878	731.962	#NUM!	#NUM!	#NUM!	#NUM!	#NUM!	#NUM!	#NUM!	#NUM!	#NUM!	#NUM!	#NUM!	#NUM!	#NUM!	#NUM!	#NUM!	#NUM!	#NUM!	#NUM!	#NUM!	#NUM!	#NUM!	#NUM!	#NUM!	#NUM!	#NUM!	#NUM!	#NUM!	#NUM!	#NUM!	#NUM!	#NUM!	#NUM!	#NUM!	#NUM!	#NUM!	#NUM!	#NUM!	#NUM!	#NUM!	#NUM!
Prob	0.000624699	0.900883	9.26485e-07	0.00477843	1	3.1554e-07	0.00111949	1.0977e-05	0.833861	#NUM!	#NUM!	#NUM!	#NUM!	#NUM!	#NUM!	#NUM!	#NUM!	#NUM!	#NUM!	#NUM!	#NUM!	#NUM!	#NUM!	#NUM!	#NUM!	#NUM!	#NUM!	#NUM!	#NUM!	#NUM!	#NUM!	#NUM!	#NUM!	#NUM!	#NUM!	#NUM!	#NUM!	#NUM!	#NUM!	#NUM!	#NUM!	#NUM!	#NUM!	#NUM!	#NUM!	#NUM!	#NUM!	#NUM!	#NUM!
Group 2	Group 2	Group 2	Group 2	Group 2	Group 2	Group 2	Group 2	Group 2	Group 2	Group 2	Group 2	Group 2	Group 2	Group 2	Group 2	Group 2	Group 2	Group 2	Group 2	Group 2	Group 2	Group 2	Group 2	Group 2	Group 2	Group 2	Group 2	Group 2	Group 2	Group 2	Group 2	Group 2	Group 2	Group 2	Group 2	Group 2	Group 2	Group 2	Group 2	Group 2	Group 2	Group 2	Group 2	Group 2	Group 2	Group 2	Group 2	Group 2	Group 2
17.8568	17.8568	17.8568	17.8568	17.8568	17.8568	17.8568	17.8568	17.8568	17.8568	17.8568	17.8568	17.8568	17.8568	17.8568	17.8568	17.8568	17.8568	17.8568	17.8568	17.8568	17.8568	17.8568	17.8568	17.8568	17.8568	17.8568	17.8568	17.8568	17.8568	17.8568	17.8568	17.8568	17.8568	17.8568	17.8568	17.8568	17.8568	17.8568	17.8568	17.8568	17.8568	17.8568	17.8568	17.8568	17.8568	17.8568	17.8568	17.8568	17.8568
	0	0	0	0	0	0	0	0	0	0	0	0	0	0	0	0	0	0	0	0	0	0	0	0	0	0	0	0	0	0	0	0	0	0	0	0	0	0	0	0	0	0	0	0	0	0	0	0	0
0.0614658	0.331915	0.258156	0.497873	1.23546	0.48558	0.71915	0.891254	1.05107	0.534753	0	0	0	0	0	0	0	0	0	0	0	0	0	0	0	0	0	0	0	0	0	0	0	0	0	0	0	0	0	0	0	0	0	0	0	0	0	0	0	0
-15.4064	-11.5548	-12.017	-11.2467	-11.0926	-11.8629	-11.5548	-10.6304	-9.86008	-12.7873	0	0	0	0	0	0	0	0	0	0	0	0	0	0	0	0	0	0	0	0	0	0	0	0	0	0	0	0	0	0	0	0	0	0	0	0	0	0	0	0
-0.0549001	-4.39201	-5.54491	-4.17241	-4.11751	-7.30172	-4.22731	-4.33711	-4.28221	-4.77631	0	0	0	0	0	0	0	0	0	0	0	0	0	0	0	0	0	0	0	0	0	0	0	0	0	0	0	0	0	0	0	0	0	0	0	0	0	0	0	0
0.0513526	4.26226	5.18661	4.0055	4.46767	7.24071	4.46767	5.13526	5.18661	4.62173	0	0	0	0	0	0	0	0	0	0	0	0	0	0	0	0	0	0	0	0	0	0	0	0	0	0	0	0	0	0	0	0	0	0	0	0	0	0	0	0
3.01707	5.32039	3.89213	3.30946	5.30905	3.9253	5.8212	4.97322	6.57846	5.04484	#NUM!	#NUM!	#NUM!	#NUM!	#NUM!	#NUM!	#NUM!	#NUM!	#NUM!	#NUM!	#NUM!	#NUM!	#NUM!	#NUM!	#NUM!	#NUM!	#NUM!	#NUM!	#NUM!	#NUM!	#NUM!	#NUM!	#NUM!	#NUM!	#NUM!	#NUM!	#NUM!	#NUM!	#NUM!	#NUM!	#NUM!	#NUM!	#NUM!	#NUM!	#NUM!	#NUM!	#NUM!	#NUM!	#NUM!	#NUM!
-2.51269	-8.61494	-4.30747	-1.07687	-2.15373	0	-5.74329	-1.07687	-3.94851	-2.15373	0	0	0	0	0	0	0	0	0	0	0	0	0	0	0	0	0	0	0	0	0	0	0	0	0	0	0	0	0	0	0	0	0	0	0	0	0	0	0	0
-0.285486	-1.04381	-1.17763	-1.73968	-1.9984	-1.97164	-1.01704	-1.90919	-1.60586	-1.73968	0	0	0	0	0	0	0	0	0	0	0	0	0	0	0	0	0	0	0	0	0	0	0	0	0	0	0	0	0	0	0	0	0	0	0	0	0	0	0	0
6.05809	-6.05809	-6.64518	-3.16764	-6.33529	-4.99131	-2.28239	-3.64733	-2.83834	-5.17283	#NUM!	#NUM!	#NUM!	#NUM!	#NUM!	#NUM!	#NUM!	#NUM!	#NUM!	#NUM!	#NUM!	#NUM!	#NUM!	#NUM!	#NUM!	#NUM!	#NUM!	#NUM!	#NUM!	#NUM!	#NUM!	#NUM!	#NUM!	#NUM!	#NUM!	#NUM!	#NUM!	#NUM!	#NUM!	#NUM!	#NUM!	#NUM!	#NUM!	#NUM!	#NUM!	#NUM!	#NUM!	#NUM!	#NUM!	#NUM!
SCORE	-3.89223	-2.49845	4.2664	3.17148	3.38084	4.04003	7.25566	8.13796	1.4283	#NUM!	#NUM!	#NUM!	#NUM!	#NUM!	#NUM!	#NUM!	#NUM!	#NUM!	#NUM!	#NUM!	#NUM!	#NUM!	#NUM!	#NUM!	#NUM!	#NUM!	#NUM!	#NUM!	#NUM!	#NUM!	#NUM!	#NUM!	#NUM!	#NUM!	#NUM!	#NUM!	#NUM!	#NUM!	#NUM!	#NUM!	#NUM!	#NUM!	#NUM!	#NUM!	#NUM!	#NUM!	#NUM!	#NUM!	#NUM!
Exp(LinPred)	0.0203998	0.0822127	71.2644	23.8427	29.3955	56.8279	1416.1	3421.91	4.17159	#NUM!	#NUM!	#NUM!	#NUM!	#NUM!	#NUM!	#NUM!	#NUM!	#NUM!	#NUM!	#NUM!	#NUM!	#NUM!	#NUM!	#NUM!	#NUM!	#NUM!	#NUM!	#NUM!	#NUM!	#NUM!	#NUM!	#NUM!	#NUM!	#NUM!	#NUM!	#NUM!	#NUM!	#NUM!	#NUM!	#NUM!	#NUM!	#NUM!	#NUM!	#NUM!	#NUM!	#NUM!	#NUM!	#NUM!	#NUM!
Prob	0.000182292	4.27767e-05	0.00384053	0.100452	1.29246e-10	0.0272258	0.992732	0.999322	0.00475234	#NUM!	#NUM!	#NUM!	#NUM!	#NUM!	#NUM!	#NUM!	#NUM!	#NUM!	#NUM!	#NUM!	#NUM!	#NUM!	#NUM!	#NUM!	#NUM!	#NUM!	#NUM!	#NUM!	#NUM!	#NUM!	#NUM!	#NUM!	#NUM!	#NUM!	#NUM!	#NUM!	#NUM!	#NUM!	#NUM!	#NUM!	#NUM!	#NUM!	#NUM!	#NUM!	#NUM!	#NUM!	#NUM!	#NUM!	#NUM!
Group 3	Group 3	Group 3	Group 3	Group 3	Group 3	Group 3	Group 3	Group 3	Group 3	Group 3	Group 3	Group 3	Group 3	Group 3	Group 3	Group 3	Group 3	Group 3	Group 3	Group 3	Group 3	Group 3	Group 3	Group 3	Group 3	Group 3	Group 3	Group 3	Group 3	Group 3	Group 3	Group 3	Group 3	Group 3	Group 3	Group 3	Group 3	Group 3	Group 3	Group 3	Group 3	Group 3	Group 3	Group 3	Group 3	Group 3	Group 3	Group 3	Group 3
14.6144	14.6144	14.6144	14.6144	14.6144	14.6144	14.6144	14.6144	14.6144	14.6144	14.6144	14.6144	14.6144	14.6144	14.6144	14.6144	14.6144	14.6144	14.6144	14.6144	14.6144	14.6144	14.6144	14.6144	14.6144	14.6144	14.6144	14.6144	14.6144	14.6144	14.6144	14.6144	14.6144	14.6144	14.6144	14.6144	14.6144	14.6144	14.6144	14.6144	14.6144	14.6144	14.6144	14.6144	14.6144	14.6144	14.6144	14.6144	14.6144	14.6144
	0	0	0	0	0	0	0	0	0	0	0	0	0	0	0	0	0	0	0	0	0	0	0	0	0	0	0	0	0	0	0	0	0	0	0	0	0	0	0	0	0	0	0	0	0	0	0	0	0
-0.0973896	-0.525904	-0.409036	-0.788855	-1.95753	-0.769377	-1.13946	-1.41215	-1.66536	-0.847289	0	0	0	0	0	0	0	0	0	0	0	0	0	0	0	0	0	0	0	0	0	0	0	0	0	0	0	0	0	0	0	0	0	0	0	0	0	0	0	0
3.71823	2.78868	2.90022	2.71431	2.67713	2.86304	2.78868	2.56558	2.37967	3.08613	0	0	0	0	0	0	0	0	0	0	0	0	0	0	0	0	0	0	0	0	0	0	0	0	0	0	0	0	0	0	0	0	0	0	0	0	0	0	0	0
0.0213895	1.71116	2.16034	1.62561	1.60422	2.84481	1.64699	1.68977	1.66838	1.86089	0	0	0	0	0	0	0	0	0	0	0	0	0	0	0	0	0	0	0	0	0	0	0	0	0	0	0	0	0	0	0	0	0	0	0	0	0	0	0	0
-0.14921	-12.3844	-15.0702	-11.6383	-12.9812	-21.0386	-12.9812	-14.921	-15.0702	-13.4289	0	0	0	0	0	0	0	0	0	0	0	0	0	0	0	0	0	0	0	0	0	0	0	0	0	0	0	0	0	0	0	0	0	0	0	0	0	0	0	0
-9.25303	-16.3171	-11.9367	-10.1497	-16.2823	-12.0385	-17.853	-15.2523	-20.1754	-15.472	#NUM!	#NUM!	#NUM!	#NUM!	#NUM!	#NUM!	#NUM!	#NUM!	#NUM!	#NUM!	#NUM!	#NUM!	#NUM!	#NUM!	#NUM!	#NUM!	#NUM!	#NUM!	#NUM!	#NUM!	#NUM!	#NUM!	#NUM!	#NUM!	#NUM!	#NUM!	#NUM!	#NUM!	#NUM!	#NUM!	#NUM!	#NUM!	#NUM!	#NUM!	#NUM!	#NUM!	#NUM!	#NUM!	#NUM!	#NUM!
0.189348	0.649193	0.324596	0.081149	0.162298	0	0.432795	0.081149	0.297547	0.162298	0	0	0	0	0	0	0	0	0	0	0	0	0	0	0	0	0	0	0	0	0	0	0	0	0	0	0	0	0	0	0	0	0	0	0	0	0	0	0	0
1.77561	6.49206	7.32437	10.8201	12.4292	12.2628	6.3256	11.8744	9.98778	10.8201	0	0	0	0	0	0	0	0	0	0	0	0	0	0	0	0	0	0	0	0	0	0	0	0	0	0	0	0	0	0	0	0	0	0	0	0	0	0	0	0
-4.86927	4.86927	5.34115	2.54604	5.09207	4.01183	1.8345	2.93159	2.28135	4.15773	#NUM!	#NUM!	#NUM!	#NUM!	#NUM!	#NUM!	#NUM!	#NUM!	#NUM!	#NUM!	#NUM!	#NUM!	#NUM!	#NUM!	#NUM!	#NUM!	#NUM!	#NUM!	#NUM!	#NUM!	#NUM!	#NUM!	#NUM!	#NUM!	#NUM!	#NUM!	#NUM!	#NUM!	#NUM!	#NUM!	#NUM!	#NUM!	#NUM!	#NUM!	#NUM!	#NUM!	#NUM!	#NUM!	#NUM!	#NUM!
SCORE	1.89744	5.24919	9.82469	5.35837	2.7505	-4.33067	2.17146	-5.68178	4.95346	#NUM!	#NUM!	#NUM!	#NUM!	#NUM!	#NUM!	#NUM!	#NUM!	#NUM!	#NUM!	#NUM!	#NUM!	#NUM!	#NUM!	#NUM!	#NUM!	#NUM!	#NUM!	#NUM!	#NUM!	#NUM!	#NUM!	#NUM!	#NUM!	#NUM!	#NUM!	#NUM!	#NUM!	#NUM!	#NUM!	#NUM!	#NUM!	#NUM!	#NUM!	#NUM!	#NUM!	#NUM!	#NUM!	#NUM!	#NUM!
Exp(LinPred)	6.66881	190.412	18484.6	212.378	15.6504	0.0131588	8.77111	0.00340748	141.665	#NUM!	#NUM!	#NUM!	#NUM!	#NUM!	#NUM!	#NUM!	#NUM!	#NUM!	#NUM!	#NUM!	#NUM!	#NUM!	#NUM!	#NUM!	#NUM!	#NUM!	#NUM!	#NUM!	#NUM!	#NUM!	#NUM!	#NUM!	#NUM!	#NUM!	#NUM!	#NUM!	#NUM!	#NUM!	#NUM!	#NUM!	#NUM!	#NUM!	#NUM!	#NUM!	#NUM!	#NUM!	#NUM!	#NUM!	#NUM!
Prob	0.0595925	0.0990745	0.996159	0.894769	6.88117e-11	6.30426e-06	0.00614884	9.95107e-07	0.161386	#NUM!	#NUM!	#NUM!	#NUM!	#NUM!	#NUM!	#NUM!	#NUM!	#NUM!	#NUM!	#NUM!	#NUM!	#NUM!	#NUM!	#NUM!	#NUM!	#NUM!	#NUM!	#NUM!	#NUM!	#NUM!	#NUM!	#NUM!	#NUM!	#NUM!	#NUM!	#NUM!	#NUM!	#NUM!	#NUM!	#NUM!	#NUM!	#NUM!	#NUM!	#NUM!	#NUM!	#NUM!	#NUM!	#NUM!	#NUM!
Group 4	Group 4	Group 4	Group 4	Group 4	Group 4	Group 4	Group 4	Group 4	Group 4	Group 4	Group 4	Group 4	Group 4	Group 4	Group 4	Group 4	Group 4	Group 4	Group 4	Group 4	Group 4	Group 4	Group 4	Group 4	Group 4	Group 4	Group 4	Group 4	Group 4	Group 4	Group 4	Group 4	Group 4	Group 4	Group 4	Group 4	Group 4	Group 4	Group 4	Group 4	Group 4	Group 4	Group 4	Group 4	Group 4	Group 4	Group 4	Group 4	Group 4
39.7492	39.7492	39.7492	39.7492	39.7492	39.7492	39.7492	39.7492	39.7492	39.7492	39.7492	39.7492	39.7492	39.7492	39.7492	39.7492	39.7492	39.7492	39.7492	39.7492	39.7492	39.7492	39.7492	39.7492	39.7492	39.7492	39.7492	39.7492	39.7492	39.7492	39.7492	39.7492	39.7492	39.7492	39.7492	39.7492	39.7492	39.7492	39.7492	39.7492	39.7492	39.7492	39.7492	39.7492	39.7492	39.7492	39.7492	39.7492	39.7492	39.7492
	0	0	0	0	0	0	0	0	0	0	0	0	0	0	0	0	0	0	0	0	0	0	0	0	0	0	0	0	0	0	0	0	0	0	0	0	0	0	0	0	0	0	0	0	0	0	0	0	0
0.310259	1.6754	1.30309	2.5131	6.23621	2.45105	3.63003	4.49876	5.30543	2.69925	0	0	0	0	0	0	0	0	0	0	0	0	0	0	0	0	0	0	0	0	0	0	0	0	0	0	0	0	0	0	0	0	0	0	0	0	0	0	0	0
-12.8599	-9.64491	-10.0307	-9.38771	-9.25912	-9.90211	-9.64491	-8.87332	-8.23033	-10.6737	0	0	0	0	0	0	0	0	0	0	0	0	0	0	0	0	0	0	0	0	0	0	0	0	0	0	0	0	0	0	0	0	0	0	0	0	0	0	0	0
-0.26668	-21.3344	-26.9347	-20.2677	-20.001	-35.4684	-20.5344	-21.0677	-20.801	-23.2012	0	0	0	0	0	0	0	0	0	0	0	0	0	0	0	0	0	0	0	0	0	0	0	0	0	0	0	0	0	0	0	0	0	0	0	0	0	0	0	0
-0.0262546	-2.17913	-2.65172	-2.04786	-2.28415	-3.7019	-2.28415	-2.62546	-2.65172	-2.36292	0	0	0	0	0	0	0	0	0	0	0	0	0	0	0	0	0	0	0	0	0	0	0	0	0	0	0	0	0	0	0	0	0	0	0	0	0	0	0	0
2.79516	4.92907	3.60586	3.06604	4.91856	3.63659	5.39304	4.60744	6.09461	4.67379	#NUM!	#NUM!	#NUM!	#NUM!	#NUM!	#NUM!	#NUM!	#NUM!	#NUM!	#NUM!	#NUM!	#NUM!	#NUM!	#NUM!	#NUM!	#NUM!	#NUM!	#NUM!	#NUM!	#NUM!	#NUM!	#NUM!	#NUM!	#NUM!	#NUM!	#NUM!	#NUM!	#NUM!	#NUM!	#NUM!	#NUM!	#NUM!	#NUM!	#NUM!	#NUM!	#NUM!	#NUM!	#NUM!	#NUM!	#NUM!
2.66572	9.13962	4.56981	1.14245	2.28491	0	6.09308	1.14245	4.18899	2.28491	0	0	0	0	0	0	0	0	0	0	0	0	0	0	0	0	0	0	0	0	0	0	0	0	0	0	0	0	0	0	0	0	0	0	0	0	0	0	0	0
-3.71859	-13.5961	-15.3392	-22.6602	-26.0301	-25.6815	-13.2475	-24.8681	-20.9171	-22.6602	0	0	0	0	0	0	0	0	0	0	0	0	0	0	0	0	0	0	0	0	0	0	0	0	0	0	0	0	0	0	0	0	0	0	0	0	0	0	0	0
4.08333	-4.08333	-4.47905	-2.13509	-4.27018	-3.36429	-1.5384	-2.45841	-1.91313	-3.48664	#NUM!	#NUM!	#NUM!	#NUM!	#NUM!	#NUM!	#NUM!	#NUM!	#NUM!	#NUM!	#NUM!	#NUM!	#NUM!	#NUM!	#NUM!	#NUM!	#NUM!	#NUM!	#NUM!	#NUM!	#NUM!	#NUM!	#NUM!	#NUM!	#NUM!	#NUM!	#NUM!	#NUM!	#NUM!	#NUM!	#NUM!	#NUM!	#NUM!	#NUM!	#NUM!	#NUM!	#NUM!	#NUM!	#NUM!	#NUM!
SCORE	4.65537	-10.2074	-10.0278	-8.65576	-32.2815	7.61601	-9.89519	0.824904	-12.9775	#NUM!	#NUM!	#NUM!	#NUM!	#NUM!	#NUM!	#NUM!	#NUM!	#NUM!	#NUM!	#NUM!	#NUM!	#NUM!	#NUM!	#NUM!	#NUM!	#NUM!	#NUM!	#NUM!	#NUM!	#NUM!	#NUM!	#NUM!	#NUM!	#NUM!	#NUM!	#NUM!	#NUM!	#NUM!	#NUM!	#NUM!	#NUM!	#NUM!	#NUM!	#NUM!	#NUM!	#NUM!	#NUM!	#NUM!	#NUM!
Exp(LinPred)	105.148	3.68951e-05	4.41569e-05	0.000174122	9.55725e-15	2030.44	5.04164e-05	2.28166	2.31179e-06	#NUM!	#NUM!	#NUM!	#NUM!	#NUM!	#NUM!	#NUM!	#NUM!	#NUM!	#NUM!	#NUM!	#NUM!	#NUM!	#NUM!	#NUM!	#NUM!	#NUM!	#NUM!	#NUM!	#NUM!	#NUM!	#NUM!	#NUM!	#NUM!	#NUM!	#NUM!	#NUM!	#NUM!	#NUM!	#NUM!	#NUM!	#NUM!	#NUM!	#NUM!	#NUM!	#NUM!	#NUM!	#NUM!	#NUM!	#NUM!
Prob	0.939601	1.91972e-08	2.37967e-09	7.33591e-07	4.20213e-26	0.972768	3.53436e-08	0.000666327	2.63363e-09	#NUM!	#NUM!	#NUM!	#NUM!	#NUM!	#NUM!	#NUM!	#NUM!	#NUM!	#NUM!	#NUM!	#NUM!	#NUM!	#NUM!	#NUM!	#NUM!	#NUM!	#NUM!	#NUM!	#NUM!	#NUM!	#NUM!	#NUM!	#NUM!	#NUM!	#NUM!	#NUM!	#NUM!	#NUM!	#NUM!	#NUM!	#NUM!	#NUM!	#NUM!	#NUM!	#NUM!	#NUM!	#NUM!	#NUM!	#NUM!
[truncated: 651 more columns]

## Sheet: Source
GLMNet code	\\na.jnj.com\cntusdfsroot\Departmental\Biomarkers\Immunology\Mloza\x-Pharma Respiratory WG 2009\Ph0 asthma WG\Bioanalysis\Final_asthma\Results\Clustering_Reports\2014.12.30\GLMNet.RCode.ADEPT_final.Clin_cl.Fuzzy.Class.NoPC20_no_PEFR.xlsx
GLMNet output	\\na.jnj.com\cntusdfsroot\Departmental\Biomarkers\Immunology\Mloza\x-Pharma Respiratory WG 2009\Ph0 asthma WG\Bioanalysis\Final_asthma\Results\Clustering_Reports\2014.12.30\No_PC20_no_PEFR
Summary file	\\na.jnj.com\cntusdfsroot\Departmental\Biomarkers\Immunology\Mloza\x-Pharma Respiratory WG 2009\Ph0 asthma WG\Bioanalysis\Final_asthma\Results\Clustering_Reports\2014.12.30\ADEPT_final.Clin_cl.Fuzzy.Class.No_PC20_No_PEFR.Summary.xlsx
